# Supplementary material for: Possible Association between Genetic Diversity of Hepatitis B Virus and Its Effect on the Detection Rate of Hepatitis B Virus DNA in the Placenta and Fetus
Source: Viruses. 2023 Aug 12;15(8):1729. doi: 10.3390/v15081729 (PMC10458115; doi:10.3390/v15081729)
Supplement: Supplementary file 1 [file viruses-15-01729-s001.zip]

Archive with 1 entries (1 files):
- viruses-2521501-supplementary.pdf
